# Supplementary material for: Beta decoupling relationship between CO2 emissions by GDP, energy consumption, electricity production, value-added industries, and population in China
Source: PLoS One. 2021 Apr 1;16(4):e0249444. doi: 10.1371/journal.pone.0249444 (PMC8016343; doi:10.1371/journal.pone.0249444)
Supplement: S3 File — (XLS) [file pone.0249444.s003.xls]

## Sheet: Hubai Province
Asia-China-Hubei	2018	2017	2016	2015	2014	2013	2012	2011	2010
Xiangyang	60.5	64.4
Jiangmen	49.5	56.2
Yichang	52.1	57.4
Jingzhou	47.7	55.7
Wuhan	46.9	51
Ezhou	44.9	56.4
Suizhou	44	50.5
Xiaogan	43.9	49.4
Huangshi	41.7	55.2
Huanggang	40.8	48.9
Shiyan	40.2	42
Xianning	36.7	46.5
Enshi	36.1	44

## Sheet: Data-2018 Report
Years	Carbon dioxide emissions (BP-Data)	Population (10,000 persons)	Gross domestic product at constant price (100 million yuan)	Value added primary industry	Value added secondary industry	Value added Tertiary industry	Primary energy consumption (Mtoe)	Oil consumption (Mtoe)	Natural gass consumption (Mtoe)	Coal consumption (Mtoe)	Nuclear consumption (Mtoe)	Hydroelectricity consumption (Mtoe)		Electricity generation from oil (TWh)	Electricity generation from gass (TWh)	GDP (100 million yuan)	Gross Domestic Product by Expenditure Approach (100 million yuan)	Final consumption Expenditure (100 million yuan)	Electricity generation from coal (TWh)
1978		96259	3593	927.8	1776.5	888.8	397.074	92.5741	11.8985	282.82	0	9.781	0			3678.7	3634	2233
1979		97542	3865.8	984.7	1922.6	958.5	408.945	92.8031	12.5745	292.58	0	10.987	0			4100.5	4078	2578
1980		98705	4168.6	970.1	2181.9	1016.6	416.834	86.9924	12.3665	304.301	0	13.174	0			4587.6	4575	2967
1981		100072	4568.6	1359.5	2204.7	1023.4	411.127	82.5801	11.0406	302.682	0	14.824	0			4935.8	4957	3277
1982		101654	5257	1622.1	2371.5	1263.4	429.219	81.7643	10.3386	320.278	0	16.838	0			5373.4	5426	3576
1983		103008	5823.1	1751.1	2617.8	1448.2	456.697	83.5693	10.5813	342.993	0	19.554	0			6020.9	6079	4060
1984		104357	6707.8	1983.5	2995.3	1729	490.095	86.6549	10.7719	373.024	0	19.644	0			7278.5	7346	4784
1985	1835.36	105851	7608.7	2020	3546.5	2042.1	530.092	90.736	11.2053	407.245	0	20.905	0	56.685	0.972	9098.9	9180	5918	260.645
1986	1918.51	107507	8289.6	2087.1	3908.9	2293.7	555.588	96.524	11.9245	425.746	0	21.394	0	53.678	1.693	10376.2	10474	6727	299.61
1987	2063.82	109300	9256	2185	4440.3	2630.4	599.184	102.584	12.0372	461.93	0	22.633	0	54.644	2.737	12174.6	12294	7639	339.862
1988	2213.72	111026	10294.7	2240.8	5077	2976.9	643.58	110.284	12.3578	496.236	0	24.702	0	60.336	2.053	15180.4	15332	9423	373.653
1989	2311.47	112704	10727.8	2309.8	5267.3	3150.7	675.266	115.492	13.0416	519.94	0	26.793	0	57.632	3.709	17179.7	17360	11033	405.06
1990	2326.5	114333	18872.9	5017.2	7744.3	6111.4	683.92	114.494	13.2574	527.474	0	28.679	0.064	50.366	2.771	18872.9	19067	12001	441.251
1991	2457.75	115823	200621	5135.3	7744.3	6111.4	718.619	123.789	13.4238	553.175	0	28.214	0.064	51.923	2.429	22005.6	22124	13614	498.434
1992	2582.07	117171	23554.3	5624	12771.2	8429.3	756.757	134.642	13.6838	578.805	0	29.571	0.113	53.21	2.467	27194.5	27334	16225	567.33
1993	2790.68	118517	26824.5	5624	12771.2	8429.3	814.677	148.811	14.5287	616.54	0.363	34.359	0.117	65.454	3.124	35673.5	35900	20797	589.228
1994	2940.02	119850	30321.5	5845.9	15088.1	9387.5	864.526	150.827	15.2168	657.065	3.34	37.885	0.46	48.199	3.154	48637.5	48823	28272	693.408
1995	3029.07	121121	33642.9	6134.8	17174.1	10334	890.859	163.385	15.3736	665.249	2.904	43.1235	3.014	55.094	2.999	61339.9	61539	36198	741.886
1996	3178.56	122389	36981.2	6444	19250.8	11286.4	937.431	179.095	16.1103	696.078	3.245	42.5329	1.533	50.351	2.828	71813.6	72102	43087	824.184
1997	3166.69	123626	40397	6665.5	21267.9	12463.7	942.783	195.466	17.0237	682.022	3.263	44.3454	2.722	47.115	8.077	79715	80025	47509	867.027
1998	3163.74	124761	43566.6	6894.3	23161.4	13510.9	944.046	200.806	17.5549	676.846	3.191	45.0038	2.48	53.392	6.092	85195.5	85486	51460	891.674
1999	3294.66	125786	46904.5	7082.6	25061.4	14760.5	977.25	213.686	18.6269	696.391	3.383	44.4812	2.52	50.261	4.813	90564.4	90824	56622	969.684
2000	3362.7	126743	100280	14717.4	45664.8	39897.9	1010.93	228.817	21.2345	706.054	3.788	50.3258	2.537	47.268	5.773	100280	100577	63668	1060.26
2001	3525.03	127627	108639	15105.6	49542.4	43991.2	1067.75	233.957	23.7711	742.541	3.954	62.7755	2.554	48.517	4.934	110863	111250	63668	1129.14
2002	3845.45	128453	118562	15513.5	54444.5	48604	1163.63	252.661	25.2911	814.055	5.687	65.1604	2.546	50.704	4.194	121717	111250	68547	1282.57
2003	4534.39	129227	130463	15881.4	61341.1	53240.7	1355.68	281.314	29.385	970.168	9.809	64.1897	2.536	54.825	5.155	13722	122292	74068	1519.97
2004	5337.03	129988	143658	16851	68178.1	58628.6	1586.31	328.483	34.38	1131.15	11.4199	79.9982	2.528	65.534	7.46	161841	162742	89086	1722.42
2005	6099.48	130756	187319	21806.7	88084.4	77427.8	1802.83	334.326	40.3913	1324.6	12.0125	89.835	5.322	50.513	12.142	219438	189190	101448	1980.15
2006	6677.86	131448	211148	22843.7	99932.3	88371.6	1977.11	359.216	49.6851	1454.72	12.4096	98.6075	7.133	37.917	23.819	270232	221207	114729	2302.42
2007	7240.33	132129	241196	23648.6	114973	102574	2149.64	376.997	61.116	1584.17	14.0585	109.803	9.863	28.094	33.907	319516	271699	136229	2656.7
2008	7378.53	132802	264473	24867.9	139282	124184	2230.42	384.72	70.4496	1609.28	15.4759	144.128	14.866	18.809	34.566	349081	319936	157466	2708.91
2009	7708.83	133450	289330	25863.3	139282	124184	2330.15	400.587	77.5787	1685.78	15.8696	139.304	20.8593	12.124	56.5589	413030	349883	172728	2911.45
2010	8135.25	134091	413030	39362.6	1.91963e+06	182038	2491.64	455.499	93.6148	1748.95	16.7172	160.968	24.9002	14.856	77.7267	413030	410708	198998	3239.24
2011	8805.84	134735	452430	41006.9	212112	199310	2690.51	472.442	116.219	1903.85	19.5389	155.687	27.707	12.13	108.767	489301	486038	241022	3695.41
2012	8991.48	135404	487976	42839.8	229853	215284	2799.5	495.283	129.731	1927.79	22.0378	195.229	30.4848	10.937	110.252	540367	540989	271113	3755.84
2013	9237.72	136072	525835	44473.5	248211	233150	2907.51	517.294	147.789	1969.07	25.2552	205.822	37.2864	10.013	116.388	595244	596963	300338	4074.17
2014	9223.73	136782	564194	46277.5	266564	251353	2974.69	539.264	161.963	1954.48	29.99	237.848	46.4216	9.517	133.283	643974	647182	328313	4070.94
2015	9174.62	137462	689052	60862.1	282040	346150	3009.63	573.309	167.403	1913.96	38.6453	252.187	54.0703	9.679	166.907	689052	699109	362267	4042.5
2016	9118.95	138271	735355	62863.8	299706	372785	3047.11	587.048	180.087	1889.09	48.2615	260.956	62.1348	10.3554	188.28	743586	745632	399910	4163.62
2017	9229.78	139008	785770	65332.3	318009	402429	3139.03	610.684	206.74	1890.43	56.1388	263.626	79.5971	10.745	202.8	827122	812038	435453	4445.5
2018	9428.71		840303	64192.5	334107	442004	3273.47	641.212	243.333	1906.72	66.6063	272.08	90.7235	10.745	223.6	919281			4732.45
2019			891646	66161.1	352992	472492										990865
			7378.5 7708.8 8135.2 8805.8 8991.5 9237.7 9223.7 9174.6 9119.0 9229.8 9428.7

## Sheet: Wuhan-GDP 
	GDP	Total-Population	Urban-Population
2007	314.19	9.7	7.281				Year	Population	GrowthRate	Growth
2008	396.008		7.358				1950	1068258	0	0		General Facts
2009	462.086		7.436				1955	1488494	0.0686	420236
2010	556.593	7.5415	7.515				1960	1653278	0.0212	164784		Province	Hubei
2011	676.22		7.594				1965	1836198	0.0212	182920
2012	800.382		7.675				1970	2039416	0.0212	203218		Total Population	9,700,000 people
2013	905.127		7756				1975	2265125	0.0212	225709
2014	1006.95		7838				1980	2515887	0.0212	250762		Urban Population	6,660,000 people
2015	1090.56	7.92	7921				1985	2897080	0.0286	381193
2016	1191.26	8.1	8005				1990	3417482	0.0336	520402		Total Area	8,467.11 square kilometers (3,269.2 sq mi)
2017	1341.03	8.9	8090				1995	4762594	0.0686	1345112
2018	1484.73	8.18	8176				2000	6637746	0.0686	1875152		Urban Area	1,557 kilometers squared (601.2 sq mi)
2019		8.27	8266				2005	7129205	0.0144	491459
							2010	7514801	0.0106	385596		Gross Domestic Product (2008)	RMB 396 billion (approx. 58 billion USD)
							2015	7921253	0.0106	406452
							2020	8364977	0.011	443724		GDP per capita (2007)	RMB 29,500 (approx. 4500 USD)
							2025	8986475	0.0144	621498
							2030	9610794	0.0135	624319		Life expectancy at birth m/f (China)	72/75 years
							2035	10037986	0.0087	427192
												Total expenditure on health per capita (China)	RMB 748.8 (93.94 USD) (2006)
												Total expenditure of GDP on health (China)	4.7% (2007)
												Over 190,000 people registered for the 2020 Wuhan Marathon
												197,592 people from 38 countries and regions across the world have applied to participate in the Wuhan Marathon slated for April 12, 2020, according to the organizing committee.
												90,008 out of the participants registered for the full marathon, 71,040 for the half marathon and 36,544 for the 13 km health run. Male candidates account for the majority of applicants for 42 km and 21 km competitions.
								http://www.stats.gov.cn/tjsj/ndsj/2018/indexeh.htm
	http://www.stats.gov.cn/tjsj/ndsj/2008/indexee.htm
								https://www.ceicdata.com/en/indicator/china/population					2018 POPULATION DATA CONDUCTED FROM THIS SIDE
	https://www.statista.com/statistics/466957/china-population-of-wuhan/
								http://www.stats.gov.cn/english/Statisticaldata/AnnualData/
	https://populationstat.com/china/wuhan
	http://population.city/china/wuhan/

## Sheet: Datasheet
	I	P	A	T1	T2	T3	T4	T5	T6	T7	T8	T9	T10	IS1	IS2	IS3	UL1	UL2
Years	Carbon dioxide emissions (BP-Data)	Population (10,000 persons)	Gross domestic product at constant price (100 million yuan)	Primary energy consumption (Mtoe)	Oil consumption (Mtoe)	Natural gass consumption (Mtoe)	Coal consumption (Mtoe)	Nuclear consumption (Mtoe)	Hydroelectricity consumption (Mtoe)	RenewablesGeneration- Geothermal, Biomass and Other (Mtoe)	Electricity generation from oil (TWh)	Electricity generation from gass (TWh)	Electricity generation from coal (TWh)	Value added primary industry	Value added secondary industry	Value added Tertiary industry	Urbanization level (10000 prson)	Ruralization level
1985	1835.36	105851	7608.7	530.092	90.736	11.2053	407.245		20.905		56.685	0.972	260.645	2020	3546.5	2042.1	25094	80757
1986	1918.51	107507	8289.6	555.588	96.524	11.9245	425.746		21.394		53.678	1.693	299.61	2087.1	3908.9	2293.7	26366	81141
1987	2063.82	109300	9256	599.184	102.584	12.0372	461.93		22.633		54.644	2.737	339.862	2185	4440.3	2630.4	27674	81626
1988	2213.72	111026	10294.7	643.58	110.284	12.3578	496.236		24.702		60.336	2.053	373.653	2240.8	5077	2976.9	28661	82365
1989	2311.47	112704	10727.8	675.266	115.492	13.0416	519.94		26.793		57.632	3.709	405.06	2309.8	5267.3	3150.7	29540	83146
1990	2326.5	114333	18872.9	683.92	114.494	13.2574	527.474		28.679		50.366	2.771	441.251	5017.2	7744.3	6111.4	30195	84138
1991	2457.75	115823	200621	718.619	123.789	13.4238	553.175		28.214		51.923	2.429	498.434	5135.3	7744.3	6111.4	31203	84620
1992	2582.07	117171	23554.3	756.757	134.642	13.6838	578.805		29.571		53.21	2.467	567.33	5624	12771.2	8429.3	32176	84996
1993	2790.68	118517	26824.5	814.677	148.811	14.5287	616.54	0.363	34.359		65.454	3.124	589.228	5624	12771.2	8429.3	33173	85344
1994	2940.02	119850	30321.5	864.526	150.827	15.2168	657.065	3.34	37.885	0.104087	48.199	3.154	693.408	5845.9	15088.1	9387.5	34169	85681
1995	3029.07	121121	33642.9	890.859	163.385	15.3736	665.249	2.904	43.1235	0.681993	55.094	2.999	741.886	6134.8	17174.1	10334	35174	85947
1996	3178.56	122389	36981.2	937.431	179.095	16.1103	696.078	3.245	42.5329	0.34688	50.351	2.828	824.184	6444	19250.8	11286.4	37304	85085
1997	3166.69	123626	40397	942.783	195.466	17.0237	682.022	3.263	44.3454	0.615921	47.115	8.077	867.027	6665.5	21267.9	12463.7	39449	84177
1998	3163.74	124761	43566.6	944.046	200.806	17.5549	676.846	3.191	45.0038	0.561162	53.392	6.092	891.674	6894.3	23161.4	13510.9	41608	83153
1999	3294.66	125786	46904.5	977.25	213.686	18.6269	696.391	3.383	44.4812	0.570213	50.261	4.813	969.684	7082.6	25061.4	14760.5	43748	82038
2000	3362.7	126743	100280	1010.93	228.817	21.2345	706.054	3.788	50.3258	0.57406	47.268	5.773	1060.26	14717.4	45664.8	39897.9	45906	80837
2001	3525.03	127627	108639	1067.75	233.957	23.7711	742.541	3.954	62.7755	0.577907	48.517	4.934	1129.14	15105.6	49542.4	43991.2	48064	79563
2002	3845.45	128453	118562	1163.63	252.661	25.2911	814.055	5.687	65.1604	0.576096	50.704	4.194	1282.57	15513.5	54444.5	48604	50212	78241
2003	4534.39	129227	130463	1355.68	281.314	29.385	970.168	9.809	64.1897	0.573834	54.825	5.155	1519.97	15881.4	61341.1	53240.7	52376	76851
2004	5337.03	129988	143658	1586.31	328.483	34.38	1131.15	11.4199	79.9982	0.572023	65.534	7.46	1722.42	16851	68178.1	58628.6	54283	75705
2005	6099.48	130756	187319	1802.83	334.326	40.3913	1324.6	12.0125	89.835	1.20424	50.513	12.142	1980.15	21806.7	88084.4	77427.8	56212	74544
2006	6677.86	131448	211148	1977.11	359.216	49.6851	1454.72	12.4096	98.6075	1.61402	37.917	23.819	2302.42	22843.7	99932.3	88371.6	58288	73160
2007	7240.33	132129	241196	2149.64	376.997	61.116	1584.17	14.0585	109.803	2.23175	28.094	33.907	2656.7	23648.6	114973	102574	60633	71496
2008	7378.53	132802	264473	2230.42	384.72	70.4496	1609.28	15.4759	144.128	3.36381	18.809	34.566	2708.91	24867.9	139282	124184	62403	70399
2009	7708.83	133450	289330	2330.15	400.587	77.5787	1685.78	15.8696	139.304	4.71994	12.124	56.5589	2911.45	25863.3	139282	124184	64512	68938
2010	8135.25	134091	413030	2491.64	455.499	93.6148	1748.95	16.7172	160.968	5.6343	14.856	77.7267	3239.24	39362.6	1.91963e+06	182038	66978	67113
2011	8805.84	134735	452430	2690.51	472.442	116.219	1903.85	19.5389	155.687	6.2694	12.13	108.767	3695.41	41006.9	212112	199310	69079	65656
2012	8991.48	135404	487976	2799.5	495.283	129.731	1927.79	22.0378	195.229	6.89796	10.937	110.252	3755.84	42839.8	229853	215284	71182	64222
2013	9237.72	136072	525835	2907.51	517.294	147.789	1969.07	25.2552	205.822	8.43699	10.013	116.388	4074.17	44473.5	248211	233150	73111	62961
2014	9223.73	136782	564194	2974.69	539.264	161.963	1954.48	29.99	237.848	10.5041	9.517	133.283	4070.94	46277.5	266564	251353	74916	61866
2015	9174.62	137462	689052	3009.63	573.309	167.403	1913.96	38.6453	252.187	12.2348	9.679	166.907	4042.5	60862.1	282040	346150	77116	60346
2016	9118.95	138271	735355	3047.11	587.048	180.087	1889.09	48.2615	260.956	14.0595	10.3554	188.28	4163.62	62863.8	299706	372785	79298	58973
2017	9229.78	139008	785770	3139.03	610.684	206.74	1890.43	56.1388	263.626	18.0108	10.745	202.8	4445.5	65332.3	318009	402429	81347	57661
2018	9428.71	139538	840303	3273.47	641.212	243.333	1906.72	66.6063	272.08	20.5285	10.745	223.6	4732.45	64192.5	334107	442004	83137	56401
							-33

## Sheet: Dcopling of CO2 
			DV			GDP		PEC		OIC		NGC		COC		NUC		HCC		RGGB		EGO		EGS		EGC		VPI		VSI		VATI		URL		RUL						PEC	OIC	NGC	COC	NUC	HCC	RGGB	EGO
			I		P	A		T1		T2		T3		T4		T5		T6		T7		T8		T9		T10		IS1		IS2		IS3		UL1		UL2		GDP	GDP	GDP	GDP	1	2	3	4	5	6	7	8
		Years	Carbon dioxide emissions (BP-Data)	Percentage change	-1.31437	Gross domestic product at constant price (100 million yuan)	Percentag change	Primary energy consumption (Mtoe)		Oil consumption (Mtoe)		Natural gass consumption (Mtoe)		Coal consumption (Mtoe)		Nuclear consumption (Mtoe)		Hydroelectricity consumption (Mtoe)		RenewablesGeneration- Geothermal, Biomass and Other (Mtoe)		Electricity generation from oil (TWh)		Electricity generation from gass (TWh)		Electricity generation from coal (TWh)		Value added primary industry		Value added secondary industry		Value added Tertiary industry		Urbanization level (10000 prson)		Ruralization level		Covariance	Variance (IDV)	N=5 years, Beta	Alpha	Covariance	Covariance	Covariance	Covariance	Covariance	Covariance	Covariance	Covariance
1	1	1989	2311.47	0	112704	10727.8	0	675.266		115.492		13.0416		519.94				26.793				57.632		3.709		405.06		2309.8		5267.3		3150.7		29540		83146
	2	1990	2326.5	0.00650182	114333	18872.9	0.759252	683.92	0.0128143	114.494	-0.00863812	13.2574	0.0165459	527.474	0.0144893		#DIV/0!	28.679	0.0703915		#DIV/0!	50.366	-0.126076	2.771	-0.252898	441.251	0.0893472	5017.2	1.17214	7744.3	0.47026	6111.4	0.939696	30195	0.0221733	84138	0.0119308	0.027997	18.8765	0.00185396	0.0352815	0.000607843	0.00114171	0.00035768	0.000491544	#DIV/0!	0.000556217	#DIV/0!	0.00325257
	3	1991	2457.75	0.0564151	115823	200621	9.63011	718.619	0.0507363	123.789	0.081182	13.4238	0.0125507	553.175	0.048726		#DIV/0!	28.214	-0.016214		#DIV/0!	51.923	0.0309137	2.429	-0.123421	498.434	0.129593	5135.3	0.023539	7744.3	0	6111.4	0	31203	0.033383	84620	0.00572868	0.00745249	18.7542	0.000496721	0.04859	0.000496477	0.000871602	0.00030181	0.000410671	#DIV/0!	0.000473901	#DIV/0!	0.00236197
	4	1992	2582.07	0.0505811	117171	23554.3	-0.882593	756.757	0.0530708	134.642	0.0876685	13.6838	0.0193673	578.805	0.0463313		#DIV/0!	29.571	0.0480967		#DIV/0!	53.21	0.0247867	2.467	0.0156443	567.33	0.138224	5624	0.0951648	12771.2	0.64911	8429.3	0.379275	32176	0.0311829	84996	0.00444339	0.00488558	19.2271	0.000317623	0.0537387	0.000230637	0.000123381	0.00026058	0.000260575	#DIV/0!	0.000133523	#DIV/0!	0.000567595
	5	1993	2790.68	0.0807921	118517	26824.5	0.138837	814.677	0.0765368	148.811	0.105237	14.5287	0.0617479	616.54	0.065195	0.363	#DIV/0!	34.359	0.161915		#DIV/0!	65.454	0.230107	3.124	0.266315	589.228	0.0385999	5624	0	12771.2	0	8429.3	0	33173	0.0309858	85344	0.00409431	0.000634559	0.201086	0.00394459	0.0532251	0.000234714	0.000102852	0.000260472	0.000260802	#DIV/0!	0.000277444	#DIV/0!	0.000653768
2	6	1994	2940.02	0.0535157	119850	30321.5	0.130366	864.526	0.0611894	150.827	0.01355	15.2168	0.0473606	657.065	0.0657304	3.34	8.2011	37.885	0.102622	0.104087	#DIV/0!	48.199	-0.26362	3.154	0.00960307	693.408	0.176807	5845.9	0.0394559	15088.1	0.181416	9387.5	0.113675	34169	0.0300244	85681	0.00394873	0.000417003	0.00039771	1.31064	-0.107458	0.000686115	-4.54685e-05	0.000113931	0.000879446	#DIV/0!	0.000755085	#DIV/0!	0.00130467
	7	1995	3029.07	0.0302883	121121	33642.9	0.109539	890.859	0.030459	163.385	0.083261	15.3736	0.0103081	665.249	0.0124558	2.904	-0.130539	43.1235	0.138274	0.681993	5.55217	55.094	0.143053	2.999	-0.0491439	741.886	0.0699119	6134.8	0.0494193	17174.1	0.138255	10334	0.100826	35174	0.0294126	85947	0.00310454	0.000333698	0.000379011	1.10056	-0.0865503	0.000574974	-7.69302e-05	-3.22793e-07	0.000755667	0.0461482	0.000303173	#DIV/0!	-0.00207382
	8	1996	3178.56	0.0493522	122389	36981.2	0.0992275	937.431	0.052278	179.095	0.0961491	16.1103	0.0479143	696.078	0.0463417	3.245	0.117424	42.5329	-0.013695	0.34688	-0.491374	50.351	-0.0860892	2.828	-0.057019	824.184	0.110931	6444	0.050401	19250.8	0.12092	11286.4	0.0921618	37304	0.0605561	85085	-0.0100294	7.01531e-05	0.000194273	0.451381	-0.0179142	0.000405514	0.000224723	2.82894e-05	0.000509618	0.000724084	-0.000221481	0.00152874	-0.000758417
	9	1997	3166.69	-0.00373643	123626	40397	0.0923659	942.783	0.0057096	195.466	0.0914151	17.0237	0.0566971	682.022	-0.0201938	3.263	0.005547	44.3454	0.0426132	0.615921	0.775603	47.115	-0.0642688	8.077	1.85608	867.027	0.0519816	6665.5	0.0343731	21267.9	0.10478	12463.7	0.104311	39449	0.0575005	84177	-0.0106717	-0.000107241	0.221134	-0.000606196	0.0215236	0.000394424	0.000205623	7.03583e-05	0.000508502	0.000952834	-0.000421316	-0.0061832	-0.000980167
	10	1998	3163.74	-0.000931107	124761	43566.6	0.0784613	944.046	0.0013396	200.806	0.0273172	17.5549	0.0312055	676.846	-0.00758906	3.191	-0.0220656	45.0038	0.0148485	0.561162	-0.0889052	53.392	0.133227	6.092	-0.24576	891.674	0.0284278	6894.3	0.034326	23161.4	0.0890309	13510.9	0.08402	41608	0.0547289	83153	-0.0121648	-0.000150734	0.222753	-0.000845856	0.0213763	0.000410005	-0.000200062	0.000462957	0.000530118	0.000540023	0.0010061	-0.00336365	-0.000356587
3	11	1999	3294.66	0.0413807	125786	46904.5	0.076616	977.25	0.0351714	213.686	0.0641417	18.6269	0.0610653	696.391	0.0288776	3.383	0.0601692	44.4812	-0.0116145	0.570213	0.016129	50.261	-0.0586417	4.813	-0.209947	969.684	0.0874874	7082.6	0.0273124	25061.4	0.082033	14760.5	0.0924883	43748	0.0514324	82038	-0.013409	-0.00397283	0.222857	-0.0222835	0.0465959	0.00087014	0.000368218	6.37483e-05	0.00108031	0.00426114	0.000158274	0.000686032	-0.000374755
	12	2000	3362.7	0.0206526	126743	100280	1.13796	1010.93	0.0344655	228.817	0.0708071	21.2345	0.139993	706.054	0.0138749	3.788	0.119716	50.3258	0.131397	0.57406	0.00674603	47.268	-0.0595492	5.773	0.19946	1060.26	0.0934067	14717.4	1.07797	45664.8	0.822117	39897.9	1.70302	45906	0.049328	80837	-0.0146396	-0.0112678	0.220596	-0.0638488	0.095095	0.00273046	0.00122035	0.000887362	0.00359789	0.014255	-0.00294571	-0.000314204	0.00272933
	13	2001	3525.03	0.0482732	127627	108639	0.0833575	1067.75	0.0562009	233.957	0.0224654	23.7711	0.119455	742.541	0.0516779	3.954	0.0438226	62.7755	0.247381	0.577907	0.00670083	48.517	0.0264238	4.934	-0.145332	1129.14	0.0649681	15105.6	0.0263769	49542.4	0.0849144	43991.2	0.102594	48064	0.0470091	79563	-0.0157601	-0.0169093	0.218003	-0.0969556	0.13256	0.00361144	0.00258568	0.00118784	0.00432929	0.00989953	-0.00157085	-0.000283514	0.00470026
	14	2002	3845.45	0.090898	128453	118562	0.0913363	1163.63	0.089801	252.661	0.0799481	25.2911	0.0639446	814.055	0.0963092	5.687	0.43829	65.1604	0.0379916	0.576096	-0.00313234	50.704	0.045077	4.194	-0.14998	1282.57	0.135877	15513.5	0.0270032	54444.5	0.0989476	48604	0.104857	50212	0.0446904	78241	-0.0166158	0.000963739	0.00886222	0.135934	0.10915	0.00224384	0.00193416	0.00151252	0.00260697	0.00533131	-0.00155334	0.00320939	0.00131777
	15	2003	4534.39	0.179158	129227	130463	0.10038	1355.68	0.165043	281.314	0.113404	29.385	0.16187	970.168	0.191773	9.809	0.724811	64.1897	-0.0148974	0.573834	-0.00392773	54.825	0.0812756	5.155	0.229137	1519.97	0.185098	15881.4	0.0237148	61341.1	0.126672	53240.7	0.0953975	52376	0.0430973	76851	-0.0177656	0.000103908	0.00809198	0.016051	0.134626	0.00127599	0.000958147	0.000407514	0.0014358	0.00318023	0.000820167	-0.00159018	0.00366594
4	16	2004	5337.03	0.177012	129988	143658	0.101137	1586.31	0.170121	328.483	0.167673	34.38	0.169986	1131.15	0.165932	11.4199	0.164224	79.9982	0.246277	0.572023	-0.00315457	65.534	0.195331	7.46	0.447139	1722.42	0.133196	16851	0.0610526	68178.1	0.111459	58628.6	0.101199	54283	0.0364098	75705	-0.014912	-0.000348654	0.0072491	-0.0601203	0.144935	0.00135785	0.00128535	-0.0011715	0.00157553	0.00611135	0.000123778	-0.00516882	0.0066898
	17	2005	6099.48	0.142861	130756	187319	0.303924	1802.83	0.136492	334.326	0.0177859	40.3913	0.174849	1324.6	0.171021	12.0125	0.0518932	89.835	0.122963	1.20424	1.10522	50.513	-0.229209	12.142	0.627614	1980.15	0.14963	21806.7	0.294089	88084.4	0.291975	77427.8	0.320649	56212	0.035536	74544	-0.0153358	0.00146516	0.00735788	0.24891	0.0652165	0.00242639	0.00193263	-8.29178e-06	0.0029938	0.000541502	-0.00131407	-0.002023	0.00809615
	18	2006	6677.86	0.0948244	131448	211148	0.12721	1977.11	0.0966724	359.216	0.0744493	49.6851	0.230093	1454.72	0.0982321	12.4096	0.0330583	98.6075	0.0976507	1.61402	0.340286	37.917	-0.249362	23.819	0.961703	2302.42	0.162752	22843.7	0.0475542	99932.3	0.134506	88371.6	0.141342	58288	0.0369316	73160	-0.0185662	0.00291541	0.00755784	0.482184	0.00348177	0.00153285	6.18571e-05	0.00100748	0.00222858	-0.000348826	-0.0012918	0.0077662	0.00188032
	19	2007	7240.33	0.084229	132129	241196	0.142308	2149.64	0.0872642	376.997	0.0495008	61.116	0.230067	1584.17	0.0889879	14.0585	0.13287	109.803	0.113537	2.23175	0.382728	28.094	-0.259066	33.907	0.423527	2656.7	0.153873	23648.6	0.0352351	114973	0.150508	102574	0.160716	60633	0.0402313	71496	-0.0227447	0.000162134	0.0199556	0.0101559	0.0578415	0.000611417	0.000359651	0.0010313	0.000826247	-5.38282e-05	-0.00132535	-0.00120581	0.000515032
	20	2008	7378.53	0.0190877	132802	264473	0.0965067	2230.42	0.0375746	384.72	0.0204849	70.4496	0.15272	1609.28	0.0158494	15.4759	0.100821	144.128	0.312605	3.36381	0.507249	18.809	-0.330498	34.566	0.0194355	2708.91	0.0196527	24867.9	0.0515591	139282	0.211437	124184	0.210676	62403	0.029192	70399	-0.0153435	0.000126038	0.0209583	0.0075172	0.055879	0.000452961	0.000146874	0.000974879	0.000676744	0.000721401	-0.00190643	-0.00229338	0.000985579
5	21	2009	7708.83	0.044765	133450	289330	0.0939874	2330.15	0.0447136	400.587	0.041242	77.5787	0.101194	1685.78	0.047536	15.8696	0.0254408	139.304	-0.0334715	4.71994	0.403156	12.124	-0.355415	56.5589	0.636258	2911.45	0.0747687	25863.3	0.0400275	139282	0	124184	0	64512	0.0337965	68938	-0.0207531	0.000789269	0.02269	0.0434812	0.0376486	0.000375127	0.000248261	0.000957607	0.000614573	0.000282431	-0.00269736	-0.00176161	0.00122232
	22	2010	8135.25	0.0553156	134091	413030	0.427541	2491.64	0.0693057	455.499	0.137079	93.6148	0.206708	1748.95	0.0374727	16.7172	0.053412	160.968	0.155518	5.6343	0.193722	14.856	0.225338	77.7267	0.374262	3239.24	0.112584	39362.6	0.521948	1.91963e+06	12.7823	182038	0.465871	66978	0.0382254	67113	-0.0264731	0.000757724	0.0233472	0.0405683	0.0399233	0.000343436	9.77548e-05	0.000990322	0.000552894	0.000121706	-0.00142437	-0.000288041	-5.24651e-06
	23	2011	8805.84	0.0824307	134735	452430	0.0953915	2690.51	0.0798173	472.442	0.0371959	116.219	0.241461	1903.85	0.0885696	19.5389	0.168787	155.687	-0.0328067	6.2694	0.112721	12.13	-0.183495	108.767	0.39935	3695.41	0.140827	41006.9	0.0417732	212112	-0.889503	199310	0.094884	69079	0.0313685	65656	-0.0217097	0.0014807	0.0240735	0.0768842	0.0253758	0.000601008	0.000277303	0.00158421	0.000919726	-0.000394535	-0.00183288	-0.000891059	1.30236e-05
	24	2012	8991.48	0.0210808	135404	487976	0.0785675	2799.5	0.0405088	495.283	0.0483486	129.731	0.116265	1927.79	0.0125748	22.0378	0.127898	195.229	0.253979	6.89796	0.100258	10.937	-0.0983512	110.252	0.0136529	3755.84	0.0163524	42839.8	0.0446974	229853	0.0836363	215284	0.0801423	71182	0.0304434	64222	-0.0218411	-0.00063734	0.00400243	-0.199048	0.0465396	0.000716997	-0.000188695	0.00206004	0.00118628	-0.000801803	-0.00172227	-0.000944034	-0.00192645
	25	2013	9237.72	0.0273867	136072	525835	0.0775841	2907.51	0.0385823	517.294	0.0444398	147.789	0.139192	1969.07	0.021413	25.2552	0.145995	205.822	0.0542623	8.43699	0.223114	10.013	-0.0844839	116.388	0.0556596	4074.17	0.0847567	44473.5	0.0381351	248211	0.0798716	233150	0.0829919	73111	0.0270995	62961	-0.019635	-0.000319347	0.00435548	-0.0916508	0.0165999	0.000167716	2.17959e-05	0.00044048	0.00022056	-0.000747919	0.000419496	-4.08938e-05	-0.000758424
6	26	2014	9223.73	-0.00151507	136782	564194	0.0729487	2974.69	0.0231042	539.264	0.0424709	161.963	0.0959084	1954.48	-0.00740889	29.99	0.187478	237.848	0.1556	10.5041	0.245001	9.517	-0.0495356	133.283	0.145153	4070.94	-0.000792948	46277.5	0.0405635	266564	0.0739398	251353	0.0780715	74916	0.0246885	61866	-0.0173917	-0.000288462	0.00450039	-0.0801212	0.0134605	0.000126404	3.83241e-06	0.000440744	0.00017935	-0.000571382	-0.0001672	0.000341992	-0.000449114
	27	2015	9174.62	-0.0053243	137462	689052	0.221303	3009.63	0.0117451	573.309	0.063133	167.403	0.0335861	1913.96	-0.0207347	38.6453	0.288604	252.187	0.0602853	12.2348	0.164765	9.679	0.0170222	166.907	0.252278	4042.5	-0.00698506	60862.1	0.315155	282040	0.0580581	346150	0.377146	77116	0.0293662	60346	-0.0245692	-0.000289007	0.00461173	-0.0783348	0.0119842	0.000123235	2.12917e-05	0.00052478	0.000105436	-0.000359655	-0.000234181	3.98625e-05	-5.88723e-05
	28	2016	9118.95	-0.00606741	138271	735355	0.067198	3047.11	0.0124526	587.048	0.0239635	180.087	0.0757697	1889.09	-0.0129917	48.2615	0.248833	260.956	0.0347721	14.0595	0.149148	10.3554	0.0698861	188.28	0.128055	4163.62	0.0299595	62863.8	0.0328891	299706	0.0626361	372785	0.0769473	79298	0.028295	58973	-0.0227521	-0.000409023	0.00584672	-0.0874471	0.014902	0.00015235	2.39664e-05	0.000637985	0.000129937	-0.000498234	-0.000120684	0.000136824	-0.00018804
	29	2017	9229.78	0.0121536	139008	785770	0.0685587	3139.03	0.0301681	610.684	0.0402626	206.74	0.148	1890.43	0.000705353	56.1388	0.163221	263.626	0.0102322	18.0108	0.28104	10.745	0.0376201	202.8	0.077118	4445.5	0.067701	65332.3	0.0392674	318009	0.0610688	402429	0.0795198	81347	0.0258392	57661	-0.0222475	1.03924e-05	1.23494e-06	10.5192	-0.710147	0.000142303	0.000123035	0.000487196	0.000102331	-0.00034049	-3.51811e-05	9.07512e-05	-0.000319094
	30	2018	9428.71	0.0215533	139538	840303	0.0694002	3273.47	0.0428265	641.212	0.0499907	243.333	0.177	1906.72	0.00862207	66.6063	0.186457	272.08	0.0320667	20.5285	0.139783	10.745	0	223.6	0.102564	4732.45	0.0645486	64192.5	-0.0174462	334107	0.0506203	442004	0.0983396	83137	0.0220045	56401	-0.0218519	1.97742e-06	3.54047e-07	6.98151	-0.464727	2.97464e-05	2.28603e-05	6.81479e-05	1.86037e-05	5.46022e-05	5.13096e-05	-0.000331945	-8.84045e-05
[truncated: 68 more columns]

## Sheet: Electricity-Con
Years	CO2 emissions	Electricity generation from oil	Electricity generation from gass	Electricity generation from coal
1989	0
1990	0.00650182	-0.126076	-0.252898	0.0893472
1991	0.0564151	0.0309137	-0.123421	0.129593
1992	0.0505811	0.0247867	0.0156443	0.138224
1993	0.0807921	0.230107	0.266315	0.0385999
1994	0.0535157	-0.26362	0.00960307	0.176807
1995	0.0302883	0.143053	-0.0491439	0.0699119
1996	0.0493522	-0.0860892	-0.057019	0.110931
1997	-0.00373643	-0.0642688	1.85608	0.0519816
1998	-0.000931107	0.133227	-0.24576	0.0284278
1999	0.0413807	-0.0586417	-0.209947	0.0874874
2000	0.0206526	-0.0595492	0.19946	0.0934067
2001	0.0482732	0.0264238	-0.145332	0.0649681
2002	0.090898	0.045077	-0.14998	0.135877
2003	0.179158	0.0812756	0.229137	0.185098
2004	0.177012	0.195331	0.447139	0.133196
2005	0.142861	-0.229209	0.627614	0.14963
2006	0.0948244	-0.249362	0.961703	0.162752
2007	0.084229	-0.259066	0.423527	0.153873
2008	0.0190877	-0.330498	0.0194355	0.0196527
2009	0.044765	-0.355415	0.636258	0.0747687
2010	0.0553156	0.225338	0.374262	0.112584
2011	0.0824307	-0.183495	0.39935	0.140827
2012	0.0210808	-0.0983512	0.0136529	0.0163524
2013	0.0273867	-0.0844839	0.0556596	0.0847567
2014	-0.00151507	-0.0495356	0.145153	-0.000792948
2015	-0.0053243	0.0170222	0.252278	-0.00698506
2016	-0.00606741	0.0698861	0.128055	0.0299595
2017	0.0121536	0.0376201	0.077118	0.067701
2018	0.0215533	0	0.102564	0.0645486

## Sheet: Value-added
Years	CO2 emissions	Value added primary industry	Value added secondary industry	Value added Tertiary industry
1989	0
1990	0.00650182	1.17214	0.47026	0.939696
1991	0.0564151	0.023539	0	0
1992	0.0505811	0.0951648	0.64911	0.379275
1993	0.0807921	0	0	0
1994	0.0535157	0.0394559	0.181416	0.113675
1995	0.0302883	0.0494193	0.138255	0.100826
1996	0.0493522	0.050401	0.12092	0.0921618
1997	-0.00373643	0.0343731	0.10478	0.104311
1998	-0.000931107	0.034326	0.0890309	0.08402
1999	0.0413807	0.0273124	0.082033	0.0924883
2000	0.0206526	1.07797	0.822117	1.70302
2001	0.0482732	0.0263769	0.0849144	0.102594
2002	0.090898	0.0270032	0.0989476	0.104857
2003	0.179158	0.0237148	0.126672	0.0953975
2004	0.177012	0.0610526	0.111459	0.101199
2005	0.142861	0.294089	0.291975	0.320649
2006	0.0948244	0.0475542	0.134506	0.141342
2007	0.084229	0.0352351	0.150508	0.160716
2008	0.0190877	0.0515591	0.211437	0.210676
2009	0.044765	0.0400275	0	0
2010	0.0553156	0.521948	12.7823	0.465871
2011	0.0824307	0.0417732	-0.889503	0.094884
2012	0.0210808	0.0446974	0.0836363	0.0801423
2013	0.0273867	0.0381351	0.0798716	0.0829919
2014	-0.00151507	0.0405635	0.0739398	0.0780715
2015	-0.0053243	0.315155	0.0580581	0.377146
2016	-0.00606741	0.0328891	0.0626361	0.0769473
2017	0.0121536	0.0392674	0.0610688	0.0795198
2018	0.0215533	-0.0174462	0.0506203	0.0983396

## Sheet: Sheet11
Years	% change in Primary energy consumption
1989
1990	0.0128143
1991	0.0507363
1992	0.0530708
1993	0.0765368
1994	0.0611894
1995	0.030459
1996	0.052278
1997	0.0057096
1998	0.0013396
1999	0.0351714
2000	0.0344655
2001	0.0562009
2002	0.089801
2003	0.165043
2004	0.170121
2005	0.136492
2006	0.0966724
2007	0.0872642
2008	0.0375746
2009	0.0447136
2010	0.0693057
2011	0.0798173
2012	0.0405088
2013	0.0385823
2014	0.0231042
2015	0.0117451
2016	0.0124526
2017	0.0301681
2018	0.0428265
	0.0554849
	0.0681434
	0.0808018
	0.0934602

## Sheet: Sheet12
	DV	GDP	PEC	OIC	NGC	COC	NUC	HCC	RGGB	EGO	EGS	EGC	VPI	VSI	VATI	URL	RUL					PEC	OIC	NGC	COC	NUC	HCC	RGGB	EGO	EGS	EGC	VPI	VSI	VATI	URL	RUL	PEC	OIC	NGC	COC	NUC	HCC	RGGB	EGO	EGS	EGC	VPI	VSI	VATI
	I	A	T1	T2	T3	T4	T5	T6	T7	T8	T9	T10	IS1	IS2	IS3	UL1	UL2	GDP	GDP	GDP	GDP	1	2	3	4	5	6	7	8	9	10	11	12	13	14	15	1	2	3	4	5	6	7	8	9	10	11	12	13
Years	C02-Percentage change	Percentag change	Primary energy consumption (Mtoe)	Oil consumption (Mtoe)	Natural gass consumption (Mtoe)	Coal consumption (Mtoe)	Nuclear consumption (Mtoe)	Hydroelectricity consumption (Mtoe)	RenewablesGeneration- Geothermal, Biomass and Other (Mtoe)	Electricity generation from oil (TWh)	Electricity generation from gass (TWh)	Electricity generation from coal (TWh)	Value added primary industry	Value added secondary industry	Value added Tertiary industry	Urbanization level (10000 prson)	Ruralization level	Covariance	Variance (IDV)	N=5 years, Beta	Alpha	Covariance	Covariance	Covariance	Covariance	Covariance	Covariance	Covariance	Covariance	Covariance	Covariance	Covariance	Covariance	Covariance	Covariance	Covariance	Variance (IDV)	Variance (IDV)	Variance (IDV)	Variance (IDV)	Variance (IDV)	Variance (IDV)	Variance (IDV)	Variance (IDV)	Variance (IDV)	Variance (IDV)	Variance (IDV)	Variance (IDV)	Variance (IDV)
1989-1993	0.0807921	0.138837	0.0765368	0.105237	0.0617479	0.065195	#DIV/0!	0.161915	#DIV/0!	0.230107	0.266315	0.0385999	0	0	0	0.0309858	0.00409431	0.000634559	0.201086	0.00394459	0.0532251	0.000234714	0.000102852	0.000260472	0.000260802	#DIV/0!	0.000277444	#DIV/0!	0.000653768	0.00174203	-0.000222512	-0.000298805	-0.000991017	-0.000684069	-1.4109e-05	1.43354e-05	0.000278776	0.00133569	0.000465429	0.000468961	#DIV/0!	0.00503434	#DIV/0!	0.0376173	0.0175131	0.00297938	0.00115078	0.0626254	0.0203323
1994-1997	-0.000931107	0.0784613	0.0013396	0.0273172	0.0312055	-0.00758906	-0.0220656	0.0148485	-0.0889052	0.133227	-0.24576	0.0284278	0.034326	0.0890309	0.08402	0.0547289	-0.0121648	-0.000150734	0.222753	-0.000845856	0.0213763	0.000410005	-0.000200062	0.000462957	0.000530118	0.000540023	0.0010061	-0.00336365	-0.000356587	-0.00980415	0.000314302	-0.000170988	-0.000198686	-0.000119634	-6.85336e-05	-3.17487e-05	0.00052151	0.000871018	0.00210602	0.000818511	0.00295122	0.0111431	0.126801	0.00736477	0.796826	0.000704827	0.21941	0.107221	0.516663
1998-2002	0.179158	0.10038	0.165043	0.113404	0.16187	0.191773	0.724811	-0.0148974	-0.00392773	0.0812756	0.229137	0.185098	0.0237148	0.126672	0.0953975	0.0430973	-0.0177656	0.000103908	0.00809198	0.016051	0.134626	0.00127599	0.000958147	0.000407514	0.0014358	0.00318023	0.000820167	-0.00159018	0.00366594	-0.0004625	0.000183838	0.000387604	0.00026285	-0.000161491	-2.52456e-05	2.18905e-05	0.00139833	0.00303413	0.00361582	0.00196509	0.0873248	0.00973909	0.231333	0.0391468	0.174635	0.000455412	0.013163	0.00624904	0.00914018
2003-2007	0.0190877	0.0965067	0.0375746	0.0204849	0.15272	0.0158494	0.100821	0.312605	0.507249	-0.330498	0.0194355	0.0196527	0.0515591	0.211437	0.210676	0.029192	-0.0153435	0.000126038	0.0209583	0.0075172	0.055879	0.000452961	0.000146874	0.000974879	0.000676744	0.000721401	-0.00190643	-0.00229338	0.000985579	0.00244586	0.00116771	-0.000283253	-0.0100198	-0.000427438	5.59877e-05	-5.46938e-05	0.00047237	0.00211068	0.00343633	0.00104386	0.00336815	0.0209678	0.0262057	0.0559952	0.0493829	0.0029548	0.0460767	33.5524	0.0306183
2008-2013	0.0273867	0.0775841	0.0385823	0.0444398	0.139192	0.021413	0.145995	0.0542623	0.223114	-0.0844839	0.0556596	0.0847567	0.0381351	0.0798716	0.0829919	0.0270995	-0.019635	-0.000319347	0.00435548	-0.0916508	0.0165999	0.000167716	2.17959e-05	0.00044048	0.00022056	-0.000747919	0.000419496	-4.08938e-05	-0.000758424	-0.000951648	0.000329137	-0.000661058	0.00012044	-0.000715185	4.71291e-06	1.04553e-05	0.000190335	0.000196966	0.00162666	0.000315008	0.00462679	0.00850775	0.00339099	0.00505156	0.00840977	0.00133949	0.0152627	0.000120625	0.0177194
2013-2018	0.0215533	0.0694002	0.0428265	0.0499907	0.177	0.00862207	0.186457	0.0320667	0.139783	0	0.102564	0.0645486	-0.0174462	0.0506203	0.0983396	0.0220045	-0.0218519	1.97742e-06	3.54047e-07	6.98151	-0.464727	2.97464e-05	2.28603e-05	6.81479e-05	1.86037e-05	5.46022e-05	5.13096e-05	-0.000331945	-8.84045e-05	5.97964e-05	-7.40793e-06	-0.000133273	-2.45533e-05	4.42252e-05	-9.01137e-06	9.29657e-07	8.0118e-05	4.73179e-05	0.0004205	3.13372e-05	0.000269949	0.000238373	0.00997685	0.000707635	0.000323751	4.96883e-06	0.00160822	5.45858e-05	0.000177092
Years	C02	GDP	PEC	OIC	NGC	COC	NUC	HCC	RGGB	EGO	EGS	EGC	VPI	VSI	VATI	URL	RUL
	I	A	T1	T2	T3	T4	T5	T6	T7	T8	T9	T10	IS1	IS2	IS3	UL1	UL2
1989-1993	0.0807921	0.138837	0.0765368	0.105237	0.0617479	0.065195	-	0.161915		0.230107	0.266315	0.0385999	0	0	0	0.0309858	0.00409431
1994-1998	-0.000931107	0.0784613	0.0013396	0.0273172	0.0312055	-0.00758906	-0.0220656	0.0148485	-0.0889052	0.133227	-0.24576	0.0284278	0.034326	0.0890309	0.08402	0.0547289	-0.0121648
1999-2003	0.179158	0.10038	0.165043	0.113404	0.16187	0.191773	0.724811	-0.0148974	-0.00392773	0.0812756	0.229137	0.185098	0.0237148	0.126672	0.0953975	0.0430973	-0.0177656
2004-2008	0.0190877	0.0965067	0.0375746	0.0204849	0.15272	0.0158494	0.100821	0.312605	0.507249	-0.330498	0.0194355	0.0196527	0.0515591	0.211437	0.210676	0.029192	-0.0153435
2009-2013	0.0273867	0.0775841	0.0385823	0.0444398	0.139192	0.021413	0.145995	0.0542623	0.223114	-0.0844839	0.0556596	0.0847567	0.0381351	0.0798716	0.0829919	0.0270995	-0.019635
2014-2018	0.0215533	0.0694002	0.0428265	0.0499907	0.177	0.00862207	0.186457	0.0320667	0.139783	0	0.102564	0.0645486	-0.0174462	0.0506203	0.0983396	0.0220045	-0.0218519
	C02																		Years	GDP	PEC	OIC	NGC	COC	NUC	HCC	RGGB	EGO	EGS	EGC	VPI	VSI	VATI	URL	RUL
	I																			A	T1	T2	T3	T4	T5	T6	T7	T8	T9	T10	IS1	IS2	IS3	UL1	UL2
	0.0808																		1989-1993	0.0039	1.0524	0.0963	0.6995	0.6952	-	0.0689	-	0.0217	0.1243	-0.0934	-0.3246	-0.0198	-0.0421	-0.0967	0.4591
	-0.0009																		1994-1998	-0.0008	0.9827	-0.2871	0.2748	0.8096	0.2287	0.1129	-0.0332	-0.0605	-0.0154	0.5574	-0.001	-0.0023	-0.0003	-4.8901	-9.89
	0.1792																		1999-2003	0.0161	1.1406	0.3947	0.1409	0.9133	0.0455	0.1053	-0.0086	0.1171	-0.0033	0.5046	0.0368	0.0526	-0.0221	-1.7629	11.3248
	0.0191																		2004-2008	0.0075	1.1986	0.087	0.3546	0.8104	0.2677	-0.1137	-0.1094	0.022	0.0619	0.494	-0.0077	-0.0004	-0.0175	3.2863	-4.2242
	0.0274																		2009-2013	-0.0917	1.1015	0.1383	0.3385	0.8752	-0.2021	0.0616	-0.0151	-0.1877	-0.1414	0.3071	-0.0541	1.2481	-0.0505	1.1963	1.68
	0.0216																		2014-2018	6.9815	0.4641	0.6039	0.2026	0.7421	0.2528	0.2691	-0.0416	-0.1562	0.2309	-1.8636	-0.1036	-0.5623	0.3122	-1.532	14.85
Years	GDP	PEC	OIC	NGC	COC	NUC	HCC	RGGB	EGO	EGS	EGC	VPI	VSI	VATI	URL	RUL
	A	T1	T2	T3	T4	T5	T6	T7	T8	T9	T10	IS1	IS2	IS3	UL1	UL2			Years	GDP	PEC	OIC	NGC	COC	NUC	HCC	RGGB	EGO	EGS	EGC	VPI	VSI	VATI	URL	RUL
1989-1993	0.00394459	1.05243	0.0962534	0.699547	0.69516	#DIV/0!	0.0688879	#DIV/0!	0.0217243	0.124338	-0.0933551	-0.324568	-0.0197807	-0.0420556	-0.0967014	0.459052				A	T1	T2	T3	T4	T5	T6	T7	T8	T9	T10	IS1	IS2	IS3	UL1	UL2
1994-1997	-0.000845856	0.982735	-0.28711	0.274782	0.809577	0.228728	0.112861	-0.0331587	-0.0605224	-0.01538	0.557409	-0.000974133	-0.00231632	-0.00028944	-4.89011	-9.89002			1989-1993	0.0532	-0.0047	0.0455	0.0269	-	-	0.0469	-	0.0527	0.0483	0.0629	0.0681	0.0572	0.0587	0.0564	0.0524
1998-2002	0.016051	1.14064	0.394737	0.140879	0.913316	0.045523	0.105268	-0.00859249	0.117058	-0.00331048	0.504593	0.0368081	0.052578	-0.0220853	-1.76295	11.3248			1994-1998	0.0214	-0.005	0.037	-0.045	0.0181	0.0116	0.0115	0.0259	0.0209	0.0256	-0.0152	0.0214	0.0217	0.0212	0.2754	-0.1107
2003-2007	0.0075172	1.19864	0.0869825	0.354622	0.810385	0.267729	-0.113652	-0.109393	0.0220014	0.0619104	0.493986	-0.00768428	-0.000373289	-0.0174503	3.28634	-4.22415			1999-2003	0.1346	-0.0132	0.1012	-0.0093	0.1304	0.1241	0.1266	0.1394	0.1406	0.1384	0.0596	0.1336	0.1289	0.1403	0.2063	0.3254
2008-2013	-0.0916508	1.10146	0.138323	0.338484	0.875219	-0.202062	0.0616344	-0.0150745	-0.187671	-0.14145	0.307147	-0.0541399	1.24809	-0.0504522	1.19626	1.68001			2004-2008	0.0559	-0.0192	0.0522	-0.0939	0.0423	0.0314	0.0689	0.0922	0.0611	0.0342	0.0076	0.0582	0.0581	0.0604	-0.0564	-0.0333
2013-2018	6.98151	0.464103	0.603903	0.20258	0.742078	0.252836	0.269061	-0.0415894	-0.156162	0.230874	-1.8636	-0.103587	-0.562263	0.312162	-1.532	14.85			2009-2013	0.0166	-0.0207	0.001	-0.0735	0.0068	0.0475	0.0002	0.0098	0.0017	0.0239	-0.0005	0.0122	-0.0823	0.0141	-0.0264	0.0428
																			2014-2018	-0.4647	-0.0001	-0.0104	-0.1037	0.0157	-0.0274	0.0112	0.0256	0.0198	-0.0039	0.1401	0.018	0.0483	-0.0109	0.0535	0.3443
				PE	Years	GDP	PEC	OIC	NGC	COC	NUC	HCC	RGGB	EGO	EGS	EGC	VPI	VSI	VATI	URL	RUL
				1	1989
					1990	0.079	-1.012	-0.467	-0.767	-1.287	-	-0.047	-	-0.11	-0.035	0.265	0.128	0.133	0.142	-4.874	7.473
					1991	0.053	-1.065	-0.38	-0.742	-1.129	-	-0.083	-	-0.032	-0.07	0.136	0.102	0.11	0.116	-5.243	7.227
					1992	0.03	-0.995	-0.094	-0.586	-0.664	-	-0.002	-	0.01	-0.062	0.115	0.336	0.051	0.071	-4.637	-7.099
					1993	0.045	-1.003	-0.047	-0.65	-0.646	-	-0.02	-	0.028	-0.075	0.143	0.374	0.069	0.091	0.146	-0.41
				2	1994	-1.314	-1.123	0.038	-0.352	-0.798	-	-0.187	-	-0.046	0.024	-0.095	0.785	0.187	0.455	0.979	-2.45
					1995	-1.101	-0.999	0.063	0	-0.725	-0.005	-0.098	-	0.089	0.015	-0.411	-2.38	-0.611	-0.961	0.786	-2.064
					1996	-0.41	-1.079	-0.316	-0.04	-0.842	-0.063	0.112	0.041	0.114	0.057	-0.672	-0.908	-0.253	0.294	0.303	-0.517
					1997	0.021	-1.036	-0.322	-0.029	-0.86	-0.268	0.168	0.057	0.171	0.036	-0.617	0.021	0.021	0.021	-0.364	0.08
					1998	0.049	-0.934	0.335	-0.227	-0.761	-0.18	-0.065	0.081	0.109	0.064	-0.509	0.049	0.051	0.049	4.938	9.938
				3	1999	0.113	-0.937	-0.576	0.052	-0.764	-0.072	0.073	-0.367	0.163	0.114	-0.645	0.114	0.123	0.106	7.926	16.553
					2000	0.243	-0.968	-1.247	-0.362	-0.699	-0.023	0.475	5.904	-0.669	0.058	-1.043	0.245	0.265	0.222	15.97	31.854
					2001	0.274	-0.994	-0.937	-0.65	-0.787	0.02	0.315	11.654	-0.507	0.014	-1.13	0.274	0.313	0.242	13.08	26.312
					2002	0.007	-1.01	-0.462	-0.719	-0.794	0.065	0.28	0.126	0.075	0.019	-0.938	0.04	-0.069	0.071	7.939	4.717
					2003	0.079	-1.046	-0.3	-0.046	-0.818	0.049	-0.01	0.103	-0.022	0.098	-0.41	0.058	0.042	0.117	1.858	-11.23
				4	2004	0.144	-1.084	-0.391	1.364	-0.831	-0.009	0.066	0.116	-0.097	0.176	0.008	0.047	0.129	0.184	-1.607	-10.675
					2005	-0.23	-1.175	-0.622	0.027	-0.901	-0.208	0.199	0.035	-0.21	-0.064	-0.664	-0.199	0.129	0.094	-7.637	-4.547
					2006	-0.437	-1.123	-0.099	-0.376	-0.764	0.248	0.15	-0.051	-0.733	-0.038	-0.609	-0.275	-0.178	-0.186	-7.215	-1.497
					2007	0.045	-1.094	-0.168	-0.354	-0.79	0.087	0.162	0.171	0.044	-0.012	-0.453	0.068	0.056	0.069	-5.806	2.412
					2008	0.075	-1.116	-0.005	-0.272	-0.728	-0.185	0.196	0.192	0.06	0.021	-0.412	0.09	0.083	0.1	-3.204	4.307
				5	2009	-0.022	-1.283	-0.126	-0.317	-0.797	-0.086	0.153	0.087	-0.007	-0.043	-0.444	-0.006	0.02	0.011	-2.959	3.357
					2010	-0.013	-1.195	-0.041	-0.311	-0.761	-0.012	0.142	0.052	0.028	-0.03	-0.435	0.004	0.027	-0.003	-2.341	2.985
					2011	-0.078	-1.364	-0.196	-0.52	-0.876	0.183	0.189	0.26	-0.002	-0.147	-0.499	-0.049	-0.003	-0.068	-4.149	6
					2012	0.194	-1.351	2.444	-0.452	-0.833	0.249	0.174	0.279	0.445	-0.125	-0.525	0.132	0.069	0.111	-7.836	0.746
					2013	0.086	-1.108	-0.144	-0.345	-0.881	0.196	-0.068	0.009	0.182	0.135	-0.313	0.048	-1.254	0.044	-1.202	-1.686
				6	2014	0.092	-1.176	-0.012	-0.237	-0.85	0.21	0.08	-0.128	0.151	0.156	-0.301	0.059	-0.968	0.055	2.152	-1.717
					2015	0.1	-0.889	-0.108	-0.179	-0.981	0.188	0.111	0.009	0.059	0.139	-0.268	0.072	0.868	0.057	3.483	-0.209
					2016	0.087	-0.846	-0.11	-0.185	-0.929	0.189	0.359	-0.04	0.26	0.109	-0.307	0.053	1.674	0.042	3.757	-8.132
					2017	-10.519	-0.764	-0.889	-0.224	-1.07	0.217	0.243	-0.018	0.326	0.298	-0.511	0.26	1.493	-0.829	3.517	-25.771
					2018	-6.982	-0.464	-0.604	-0.203	-0.742	-0.253	-0.269	0.042	0.156	-0.231	1.864	0.104	0.562	-0.312	1.532	-14.85
[truncated: 32 more columns]

## Sheet: Sheet9
Row Labels	Sum of Gross domestic product at constant price (100 million yuan)
2311.47	10727.8
2326.5	18872.9
2457.75	200621
2582.07	23554.3
2790.68	26824.5
2940.02	30321.5
3029.07	33642.9
3163.74	43566.6
3166.69	40397
3178.56	36981.2
3294.66	46904.5
3362.7	100280
3525.03	108639
3845.45	118562
4534.39	130463
5337.03	143658
6099.48	187319
6677.86	211148
7240.33	241196
7378.53	264473
7708.83	289330
8135.25	413030
8805.84	452430
8991.48	487976
9118.95	735355
9174.62	689052
9223.73	564194
9229.78	785770
9237.72	525835
9428.71	840303
(blank)
Grand Total	7.80143e+06

[truncated: 11 more sheets: Sheet4, Sheet1, Decending order Decoupling , Sheet5, Strong and weak decoupling last, Year wise decoupling , Sheet7, Sheet6, Sheet3, Sheet8, PE-Consumption]
